# Supplementary material for: Expressing the Thermoanaerobacterium saccharolyticum pforA in engineered Clostridium thermocellum improves ethanol production
Source: Biotechnol Biofuels. 2018 Sep 6;11:242. doi: 10.1186/s13068-018-1245-2 (PMC6125887; doi:10.1186/s13068-018-1245-2)
Supplement: Supplementary file 2 — Additional file 2. List of mutations observed among the strains described in this study [file 13068_2018_1245_MOESM2_ESM.xlsx]

## Sheet: Sheet1
	Coordinate	CDS	CDS Description	Type	Reference	Allele	Note (Amino acid/Genome sequence change)	LL1565	LL1391	LL1566	LL1436	LL1437	LL1438	LL1567	LL1568	LL1569	LL1570
	22064	Clo1313_0020	pfor1	Deletion			Targeted deletion of pfor1				1		0.98	0.98	0.98	0.98	1
	416649	Clo1313_0382	pfor2	Deletion			Targeted deletion of pfor2									1	1
	494044	Clo1313_0438	Transcription elongation factor GreA	SNV	C	A	P117Q									0.84
	521073	Clo1313_0478	Type III restriction-modification enzyme	Deletion			Targeted deletion of Clo1313_0478	1	0.99	1	0.95	0.96	0.99	1	1	0.98	1
	763592	Clo1313_0673	pfor3	Deletion			Targeted deletion of pfor3								0.98	1	1
	767109	Clo1313_0673	pfor3	Replacement	TA	G	Artifact of pfor3 deletion								1	0.97	1
	842927	Clo1313_0732	TrkA-N domain protein	SNV	A	G	R98G								0.58
	84411	Clo1313_0733	Trk ssytem potassium uptake protein TrkH	SNV	G	A	G11E									0.83
	1091998	80 bp downstream of Clo1313_0933	Chaperone protein, DnaK	Transposon				0.93
	1242356	Clo1313_1037	Hypothetical protein	SNV	T	C	L102S								1	1	1
	1417780	288 bp downstream of Co1313_1193	Sporulation stage IV protein A	SNV	G	A		1
	1583331	Clo1313_1339	Diguanylate cyclase	Deletion	A	-	K11KfsX16								0.84	0.92	0.94
	1597399	Clo1313_1353	pfor4	Deletion			Targeted deletion of pfor4					0.97	0.98	0.98	0.97	1	0.98
	1600057	Clo1313_1356	pfor4	SNV	A	C	Artifact of pfor4 deletion					1	1	1	1	0.96	1
	1739742	Clo1313_1483	Pyrrolo-quinoline quinone associated protein	SNV	C	A	G403* nonsense mutation					1		1
	1775536	Clo1313_1516	HI0933 family protein	Insertion	-	T	E327RfsX22								0.96	0.86	0.89
	1884490	Clo1313_1615	pfor5	Deletion	T	-	Artifact of pfor5 deletion										1
	1884490	Clo1313_1615	pfor5	Deletion			Targeted deletion of pfor5										1
	1890418	15 bp upstream of Clo1313_1618	RNA-metabolising metallo-beta-lactamase	SNV	A	T									0.97	1	1
	1925168	Clo1313_1648	Resolvase doman	SNV	C	T	Silent mutation								0.98	1	1
	2036002	Clo1313_1742	Flagellar motor switch protein	Deletion	T	-	M215WfsX4	0.9
	2527031	41 bp downstream of Clo1313_2155	Hypothetical protein	SNV	T	G								1
	2527033	39 bp downstream of Clo1313_2155	Hypothetical protein		A	T								1
	2965851	Clo1313_2528	Hypothetical protein	SNV	G	A	Silent mutation									0.9
	3104642	Immediately downstream of Clo1313_2637	Alkyl hydroperoxide reductase	Insertion			Insertion site for T. saccharolyticum pfoA			1
	3104642	Immediately downstream of Clo1313_2637	Alkyl hydroperoxide reductase	Insertion			Insertion site for T. saccharolyticum pforA and Tsac_2084 (ferredoxin)	1	1		1	1	1	1	1	1	1
	3143883	Clo1313_2678	Hedgehog/intein hint domain protein	SNV	C	A	Silent mutation			1
	3312790	28 bp downstream of Clo1313_2820	Peptidase C26	SNV	T	C				1
	3411387	Clo1313_2903	Acylneuraminate cytidylyltransferase	SNV	T	C	Q8R										0.99
	3435260	Clo1313_2927	hypoxanthine phosphoribosyltransferase	Deletion			Targeted deletion of hpt	1	1	1	1	1	0.98	1	1	1	1
