# Supplementary material for: Expressing the Thermoanaerobacterium saccharolyticum pforA in engineered Clostridium thermocellum improves ethanol production
Source: Biotechnol Biofuels. 2018 Sep 6;11:242. doi: 10.1186/s13068-018-1245-2 (PMC6125887; doi:10.1186/s13068-018-1245-2)
Supplement: Supplementary file 3 — Additional file 3. Tabular presentation of the data from fermentation of high cellulose concentrations. [file 13068_2018_1245_MOESM3_ESM.xlsx]

## Sheet: LL1319 and LL1570 100g Avicel
Strain LL1319 batch fermentation, n = 2
Time (h)	Residual cellulose (g/L glucose eq.)	Pellet nitrogen (g/L)	Fermentation products (mM)							Specific rate of ethanol production (g L-1 h-1)
			Ethanol	Acetate	Lactate	Formate	Glucose	Isobutanol	Total amino acids
0	102.06 (0.15)	0.01 (0.00)	0.00 (0.00)	0.00 (0.00)	0.00 (0.00)	0.00 (0.00)	0.00 (0.00)	0.00 (0.00)
10.6667	101.68 (2.45)	0.02 (0.00)	0.00 (0.00)	0.00 (0.00)	0.00 (0.00)	0.00 (0.00)	0.00 (0.00)			0
17.1667	101.94 (1.84)	0.03 (0.00)	0.00 (0.00)	2.13 (0.08)	0.00 (0.00)	0.00 (0.00)	0.00 (0.00)	0.00 (0.00)	2.01 (0.01)	0
22.6667	101.56 (2.41)	0.05 (0.00)	3.25 (1.86)	2.69 (0.56)	0.00 (0.00)	2.75 (0.02)	0.00 (0.00)			0.0272425
28.6667	98.40 (3.94)	0.15 (0.00)	20.02 (0.40)	6.95 (0.91)	0.00 (0.00)	6.76 (0.42)	0.05 (0.05)			0.128766
34.5833	92.67 (1.18)	0.34 (0.01)	70.03 (3.75)	13.81 (1.46)	1.07 (0.86)	15.69 (1.07)	0.22 (0.05)	1.04 (0.06)	2.75 (0.42)	0.389375
40.6667	78.04 (1.72)	0.46 (0.01)	141.42 (6.67)	19.86 (2.06)	1.67 (0.86)	24.40 (1.83)	0.10 (0.10)			0.540631
46.6667	65.42 (3.27)	0.54 (0.00)	224.04 (7.40)	26.34 (2.14)	2.57 (0.83)	32.74 (2.00)	0.17 (0.17)			0.634371
52.5833	53.55 (1.80)	0.54 (0.00)	294.75 (9.64)	32.41 (2.51)	3.35 (0.93)	37.97 (2.05)	0.52 (0.07)	6.44 (0.30)	14.55 (0.92)	0.550616
58.6667	45.08 (1.60)	0.53 (0.01)	362.10 (5.64)	36.62 (1.68)	4.36 (1.00)	39.27 (1.35)	0.68 (0.12)			0.510039
64.6667	40.21 (3.10)	0.52 (0.00)	402.82 (9.82)	40.53 (2.07)	5.83 (1.18)	39.64 (2.07)	0.84 (0.13)			0.312695
70.6667	33.66 (1.01)	0.51 (0.00)	446.21 (8.85)	42.78 (2.10)	7.27 (1.31)	39.90 (0.75)	0.94 (0.13)	11.68 (0.21)	33.34 (1.10)	0.33315
82.75	27.11 (2.47)	0.48 (0.00)	*	*	*	*	*
94.6667	23.36 (2.15)	0.47 (0.01)	461.76 (45.53)	49.94 (2.13)	14.71 (0.73)	38.07 (1.62)	2.59 (0.14)			0.0298459
106.667	19.74 (0.66)	0.43 (0.01)	443.31 (38.69)	51.86 (2.08)	15.67 (0.52)	37.69 (1.72)	4.33 (0.47)	12.06 (1.39)	49.51 (1.25)	-0.0708181
130.667	18.01 (0.68)	0.37 (0.01)	495.06 (12.34)	53.61 (1.59)	16.42 (0.40)	37.38 (1.33)	9.78 (0.95)			0.0993362
154.834	16.76 (0.76)	0.34 (0.00)	486.13 (2.71)	54.26 (1.55)	16.68 (0.41)	37.20 (1.30)	15.30 (1.14)			-0.0170161
178.667	15.28 (0.60)	0.34 (0.01)	486.26 (4.98)	56.33 (2.74)	16.91 (0.53)	37.77 (1.91)	19.37 (1.19)	13.96 (0.16)	50.62 (0.15)	0.000236962
Strain LL1570 batch fermentation, n = 2
Time (h)	Residual cellulose (g/L glucose eq.)	Pellet nitrogen (g/L)	Fermentation products (mM)							Specific rate of ethanol production (g L-1 h-1)
			Ethanol	Acetate	Lactate	Formate	Glucose	Isobutanol	Total amino acids
0	101.09 (2.29)	0.01 (0.00)	0.00 (0.00)	0.00 (0.00)	0.00 (0.00)	0.00 (0.00)	0.00 (0.00)	0.00 (0.00)
10.6667	97.69 (0.19)	0.02 (0.00)	0.00 (0.00)	0.00 (0.00)	0.00 (0.00)	0.00 (0.00)	0.00 (0.00)			0
17.1667	99.81 (0.26)	0.02 (0.00)	0.00 (0.00)	0.00 (0.00)	0.00 (0.00)	0.00 (0.00)	0.00 (0.00)	0.00 (0.00)	1.99 (0.07)	0
22.6667	97.05 (0.67)	0.04 (0.00)	23.32 (3.32)	2.90 (0.42)	0.00 (0.00)	0.00 (0.00)	0.06 (0.06)			0.195303
28.6667	97.32 (4.60)	0.16 (0.01)	26.09 (5.22)	7.21 (0.97)	0.00 (0.00)	8.27 (2.02)	0.19 (0.03)			0.0213054
34.5833	88.22 (3.36)	0.44 (0.01)	106.01 (13.7)	17.36 (1.03)	2.20 (0.39)	21.33 (2.50)	0.35 (0.04)	0.00 (0.00)	5.53 (1.29)	0.622326
40.6667	66.77 (1.50)	0.58 (0.00)	213.8 (8.71)	27.24 (0.63)	2.76 (0.39)	30.28 (1.75)	0.00 (0.00)			0.816269
46.6667	54.53 (1.64)	0.60 (0.00)	316.09 (3.31)	36.28 (0.18)	3.16 (0.38)	35.42 (2.50)	0.41 (0.03)			0.785457
52.5833	43.74 (0.03)	0.59 (0.00)	391.80 (8.77)	43.37 (0.14)	3.54 (0.42)	38.93 (4.29)	0.44 (0.03)	0.00 (0.00)	29.72 (1.17)	0.589445
58.6667	36.05 (0.40)	0.53 (0.00)	449.60 (20.8)	49.12 (0.36)	4.07 (0.59)	38.93 (4.03)	0.25 (0.25)			0.437765
64.6667	31.21 (0.80)	0.54 (0.01)	485.86 (32.49)	53.59 (0.87)	5.04 (1.09)	37.88 (3.50)	0.32 (0.32)			0.278445
70.6667	26.75 (1.01)	0.53 (0.00)	521.93 (25.43)	56.20 (1.35)	6.59 (1.73)	36.5 (3.62)	0.00 (0.00)	0.00 (0.00)	46.19 (6.41)	0.276915
82.75	20.69 (2.00)	0.48 (0.00)	*	*	*	*	*
94.6667	17.75 (2.77)	0.48 (0.00)	575.91 (48.77)	60.56 (2.58)	15.32 (2.87)	34.59 (3.54)	1.61 (1.61)			0.10362
106.667	15.43 (3.22)	0.46 (0.00)	562.19 (46.31)	61.28 (2.62)	18.01 (1.49)	34.07 (3.91)	4.07 (1.64)	0.00 (0.00)	60.66 (3.32)	-0.0526722
130.667	13.63 (3.40)	0.44 (0.00)	583.87 (48.77)	62.61 (2.68)	19.21 (0.84)	34.06 (4.02)	9.06 (2.30)			0.0416194
154.834	12.11 (3.57)	0.43 (0.00)	568.10 (58.93)	63.22 (3.36)	19.34 (0.59)	34.00 (3.83)	14.06 (2.55)			-0.0300692
178.667	11.32 (3.66)	0.43 (0.00)	584.34 (50.87)	64.57 (4.33)	19.41 (0.41)	34.07 (3.69)	17.56 (3.16)	0.00 (0.00)	64.45 (1.16)	0.0314042
Notes:
1) Parantheses indicate mean absolute deviation (n = 2 fermentations).
2) The asterisk (*) indicates that an HPLC sample was compromised after sample collection, and therefore the results are not available.
3) A blank cell (in the case of amino acids and isobutanol) indicates that a fermentation product was not quantified at that timepoint.

## Sheet: LL1570 repeat batch 100g Avicel
Strain LL1570, repeat batch fermentation, n = 4 fermentations
Time (h)	Residual cellulose (g/L glucose eq.)	Pellet nitrogen (g/L)	Fermentation products (mM)
			Ethanol	Acetate	Lactate	Formate	Glucose	Isobutanol	Total amino acids
0	93.56 (2.33)	0.01 (0.00)	0.00 (0.00)	0.00 (0.00)	0.00 (0.00)	0.00 (0.00)	0.00 (0.00)	0.00 (0.00)	2.75 (0.34)
11	93.56 (1.90)	0.02 (0.00)	0.00 (0.00)	0.00 (0.00)	0.00 (0.00)	0.00 (0.00)	0.00 (0.00)
19	95.16 (0.75)	0.02 (0.00)	0.00 (0.00)	1.04 (1.04)	0.00 (0.00)	0.00 (0.00)	0.00 (0.00)
27	91.66 (3.05)	0.04 (0.02)	3.49 (3.49)	2.05 (2.05)	0.00 (0.00)	1.41 (1.41)	0.00 (0.00)	0.00 (0.00)	2.53 (0.42)
35	88.41 (4.00)	0.13 (0.09)	26.14 (22.15)	6.43 (4.64)	0.92 (0.92)	4.26 (4.26)	0.11 (0.11)
43	82.75 (7.55)	0.25 (0.09)	87.34 (55.11)	14.68 (6.54)	1.16 (1.16)	10.43 (4.06)	0.18 (0.09)
51	67.97 (5.17)	0.41 (0.05)	187.58 (37.52)	27.88 (1.99)	2.16 (0.41)	19.37 (2.19)	0.00 (0.00)
59	52.89 (2.07)	0.44 (0.06)	291.81 (12.44)	41.56 (2.07)	2.54 (0.40)	25.15 (4.88)	0.00 (0.00)	0.00 (0.00)	22.58 (1.88)
71	39.79 (2.16)	0.42 (0.04)	421.54 (7.78)	57.83 (2.48)	3.23 (0.58)	28.62 (5.53)	0.45 (0.23)
83	30.25 (2.60)	0.40 (0.04)	492.31 (8.69)	66.89 (2.30)	4.37 (0.97)	28.21 (4.93)	0.44 (0.44)
95	24.30 (2.63)	0.38 (0.03)	534.99 (5.66)	71.76 (1.45)	6.67 (1.66)	27.15 (4.07)	0.25 (0.38)
107	20.50 (2.89)	0.36 (0.03)	555.60 (2.16)	74.29 (1.11)	10.46 (1.44)	26.40 (3.79)	0.79 (0.79)	0.00 (0.00)	50.33 (4.09)
131	17.39 (2.69)	0.34 (0.03)	553.20 (8.01)	74.60 (0.97)	13.46 (0.46)	25.92 (3.57)	5.28 (0.68)
155	16.42 (3.13)	0.32 (0.03)	560.53 (9.81)	75.13 (0.96)	13.94 (0.29)	26.04 (3.43)	9.91 (0.72)
179.33	15.07 (3.05)	0.31 (0.03)	561.48 (10.55)	75.37 (1.05)	13.99 (0.26)	26.18 (3.57)	14.08 (0.76)	0.00 (0.00)	53.17 (5.63)
Notes:
1) Parantheses indicate mean absolute deviation (n = 4 fermentations).
2) A blank cell (in the case of amino acids and isobutanol) indicates that a fermentation product was not quantified at that timepoint.

## Sheet: Amino acid measurements
LL1319 batch fermentation, n = 2
Time (h)	Amino acid	Extracellular amino acid measurements (mM)
		Ala	Arg	Asp	Cys	Glu	Gly	His	Ile	Leu	Lys	Met	Phe	Pro	Ser	Thr	Tyr	Val
	C3 equivs	1	1	1	1	1	1	1	2	3	2	1	3	1	1	1	3	2
17.1667		0.00 (0.00)	0.31 (0.01)	0.00 (0.00)	1.7 (0.02)	0.00 (0.00)	0.00 (0.00)	0.00 (0.00)	0.00 (0.00)	0.00 (0.00)	0.00 (0.00)	0.00 (0.00)	0.00 (0.00)	0.00 (0.00)	0.00 (0.00)	0.00 (0.00)	0.00 (0.00)	0.00 (0.00)
34.5833		0.00 (0.00)	0.23 (0.04)	0.00 (0.00)	0.00 (0.00)	0.21 (0.21)	0.00 (0.00)	0.00 (0.00)	0.17 (0.01)	0.00 (0.00)	0.00 (0.00)	0.00 (0.00)	0.00 (0.00)	0.00 (0.00)	0.00 (0.00)	0.00 (0.00)	0.00 (0.00)	2.15 (0.23)
52.5833		1.51 (0.14)	0.00 (0.00)	0.00 (0.00)	0.00 (0.00)	1.15 (0.01)	0.00 (0.00)	0.00 (0.00)	0.64 (0.04)	1.12 (0.09)	0.00 (0.00)	0.00 (0.00)	0.00 (0.00)	0.00 (0.00)	0.00 (0.00)	0.10 (0.00)	0.00 (0.00)	10.04 (0.65)
70.6667		4.01 (0.20)	0.00 (0.00)	0.00 (0.00)	0.00 (0.00)	1.40 (0.03)	0.00 (0.00)	0.00 (0.00)	1.29 (0.03)	2.59 (0.04)	0.71 (0.02)	0.00 (0.00)	0.00 (0.00)	0.00 (0.00)	0.56 (0.02)	0.11 (0.01)	0.46 (0.01)	22.2 (0.75)
106.667		6.47 (0.08)	0.00 (0.00)	0.00 (0.00)	0.00 (0.00)	1.83 (0.02)	0.66 (0.01)	0.00 (0.00)	1.90 (0.04)	3.08 (0.12)	0.89 (0.01)	0.00 (0.00)	0.00 (0.00)	0.34 (0.01)	0.69 (0.00)	0.16 (0.16)	0.66 (0.02)	32.82 (0.77)
178.667		6.76 (0.01)	0.00 (0.00)	0.00 (0.00)	0.00 (0.00)	1.93 (0.05)	0.81 (0.01)	0.00 (0.00)	2.06 (0.03)	2.88 (0.11)	0.94 (0.01)	0.00 (0.00)	0.00 (0.00)	0.37 (0.00)	0.68 (0.02)	0.39 (0.02)	0.67 (0.01)	33.13 (0.16)
LL1570 batch fermentation, n = 2
Time (h)	Amino acid	Extracellular amino acid measurements (mM)
		Ala	Arg	Asp	Cys	Glu	Gly	His	Ile	Leu	Lys	Met	Phe	Pro	Ser	Thr	Tyr	Val
	C3 equivs	1	1	1	1	1	1	1	2	3	2	1	3	1	1	1	3	2
17.1667		0.00 (0.00)	0.14 (0.14)	0.00 (0.00)	1.7 (0.06)	0.00 (0.00)	0.00 (0.00)	0.00 (0.00)	0.00 (0.00)	0.00 (0.00)	0.00 (0.00)	0.00 (0.00)	0.00 (0.00)	0.00 (0.00)	0.00 (0.00)	0.15 (0.15)	0.00 (0.00)	0.00 (0.00)
34.5833		0.00 (0.00)	0.00 (0.00)	0.00 (0.00)	0.00 (0.00)	0.27 (0.27)	0.00 (0.00)	0.00 (0.00)	0.34 (0.05)	0.13 (0.13)	0.00 (0.00)	0.00 (0.00)	0.00 (0.00)	0.00 (0.00)	0.00 (0.00)	0.07 (0.07)	0.00 (0.00)	4.73 (0.91)
52.5833		2.10 (0.38)	0.00 (0.00)	0.00 (0.00)	0.00 (0.00)	0.77 (0.04)	0.55 (0.05)	0.00 (0.00)	1.24 (0.04)	2.31 (0.02)	0.78 (0.03)	0.00 (0.00)	0.00 (0.00)	0.00 (0.00)	0.57 (0.03)	0.22 (0.01)	0.00 (0.00)	21.19 (0.86)
70.6667		4.12 (0.71)	0.07 (0.07)	0.00 (0.00)	0.00 (0.00)	0.82 (0.13)	0.53 (0.08)	0.00 (0.00)	1.57 (0.24)	3.69 (0.58)	0.91 (0.09)	0.00 (0.00)	0.00 (0.00)	0.15 (0.15)	0.65 (0.02)	0.19 (0.03)	0.20 (0.20)	33.28 (4.51)
106.667		5.65 (0.54)	0.08 (0.08)	0.00 (0.00)	0.00 (0.00)	1.25 (0.08)	0.63 (0.06)	0.00 (0.00)	1.84 (0.15)	4.65 (0.39)	0.92 (0.11)	0.00 (0.00)	0.00 (0.00)	0.30 (0.02)	0.65 (0.01)	0.15 (0.08)	0.43 (0.07)	44.11 (2.42)
178.667		6.12 (0.39)	0.06 (0.06)	0.00 (0.00)	0.00 (0.00)	1.45 (0.11)	0.78 (0.08)	0.00 (0.00)	2.16 (0.03)	4.72 (0.42)	0.98 (0.15)	0.00 (0.00)	0.00 (0.00)	0.34 (0.02)	0.70 (0.02)	0.14 (0.14)	0.48 (0.06)	46.53 (0.73)
LL1570 repeat batch fermentation, n = 4
Time (h)	Amino acid	Extracellular amino acid measurements (mM)
		Ala	Arg	Asp	Cys	Glu	Gly	His	Ile	Leu	Lys	Met	Phe	Pro	Ser	Thr	Tyr	Val
	C3 equivs	1	1	1	1	1	1	1	2	3	2	1	3	1	1	1	3	2
0		0.00 (0.00)	0.00 (0.00)	0.00 (0.00)	2.19 (0.04)	0.00 (0.00)	0.00 (0.00)	0.00 (0.00)	0.00 (0.00)	0.31 (0.00)	0.00 (0.00)	0.00 (0.00)	0.00 (0.00)	0.25 (0.38)	0.00 (0.00)	0.00 (0.00)	0.00 (0.00)	0.00 (0.00)
27		0.00 (0.00)	0.27 (0.07)	0.00 (0.00)	1.45 (0.08)	0.00 (0.00)	0.00 (0.00)	0.00 (0.00)	0.00 (0.00)	0.25 (0.00)	0.00 (0.00)	0.00 (0.00)	0.00 (0.00)	0.47 (0.47)	0.00 (0.00)	0.00 (0.00)	0.09 (0.14)	0.00 (0.00)
59		1.67 (0.21)	0.09 (0.09)	0.00 (0.00)	0.10 (0.15)	0.58 (0.04)	0.52 (0.17)	0.00 (0.00)	1.09 (0.07)	2.40 (0.76)	0.95 (0.37)	0.00 (0.00)	0.00 (0.00)	0.20 (0.10)	0.48 (0.16)	0.32 (0.09)	0.45 (0.06)	13.73 (0.60)
107		5.37 (0.60)	0.09 (0.09)	0.00 (0.00)	0.00 (0.00)	1.12 (0.14)	1.19 (0.35)	0.00 (0.00)	1.91 (0.14)	4.14 (0.44)	1.48 (0.26)	0.15 (0.01)	0.00 (0.00)	0.34 (0.04)	0.75 (0.11)	0.43 (0.19)	0.47 (0.10)	32.87 (5.01)
179.33		6.03 (0.69)	0.05 (0.08)	0.00 (0.00)	0.48 (0.24)	0.93 (0.10)	1.45 (0.46)	0.00 (0.00)	1.94 (0.12)	4.20 (0.28)	1.42 (0.23)	0.15 (0.01)	0.00 (0.00)	0.35 (0.03)	0.66 (0.07)	0.18 (0.04)	0.35 (0.17)	34.99 (6.20)
